# Supplementary material for: Identification and Characterization of USP7 Targets in Cancer Cells
Source: Sci Rep. 2018 Oct 26;8:15833. doi: 10.1038/s41598-018-34197-x (PMC6203733; doi:10.1038/s41598-018-34197-x)
Supplement: Supplementary file 2 — Supplementary Table S1 [file 41598_2018_34197_MOESM2_ESM.xlsx]

## Sheet: USP7 raw data
Gene ID	Gene Name	Protein ID	USP7 -1	USP7- 2
7874	USP7	Q93009	1010	922
4627	MYH9	P35579	305	136
6709	SPTAN1	Q13813	213	287
1975	EIF4B	P23588	196	245
10419	PRMT5	O14744	186	300
60	ACTB	P60709	172	93
10376	TUBA1B	P68363	136	155
6711	SPTBN1	Q01082	114	230
2316	FLNA	P21333	103	145
8237	USP11	P51784	98	122
79084	WDR77	Q9BQA1	82	144
26121	PRPF31	Q8WWY3	74	98
57062	DDX24	Q9GZR7	73	57
3312	HSPA8	P11142	73	56
801	CALM1	P62158	72	95
85313	PPIL4	Q8WUA2	62	60
6737	TRIM21	P19474	61	94
6093	ROCK1	Q13464	60	72
10625	IVNS1ABP	Q9Y6Y0	58	84
10916	MAGED2	Q9UNF1	52	24
5495	PPM1B	O75688	52	10
28916	IGKV2-40	P01614	51	51
8833	GMPS	P49915	50	48
5496	PPM1G	O15355	49	22
3192	HNRNPU	Q00839	43	9
3848	KRT1	P04264	42	44
10492	SYNCRIP	O60506	41	19
203068	TUBB	P07437	38	40
7429	VIL1	P09327	38	96
9961	MVP	Q14764	37	17
11329	STK38	Q15208	37	66
1207	CLNS1A	P54105	36	63
3857	KRT9	P35527	36	25
3181	HNRNPA2B1	P22626	34	0
4637	MYL6	P60660	34	27
103910	MYL12B	O14950	33	29
1915	EEF1A1	P68104	32	35
10236	HNRNPR	O43390	29	3
10398	MYL9	P24844	29	0
5214	PFKP	Q01813	29	13
144097	C11orf84	Q9BUA3	28	29
4000	LMNA	P02545	28	3
10383	TUBB2C	P68371	28	31
79665	DHX40	Q8IX18	27	33
2934	GSN	P06396	27	7
3858	KRT10	P13645	27	49
1642	DDB1	Q16531	26	18
4641	MYO1C	O00159	26	86
29766	TMOD3	Q9NYL9	25	14
3178	HNRNPA1	P09651	24	6
3190	HNRNPK	P61978	24	15
83732	RIOK1	Q9BRS2	24	19
832	CAPZB	P47756	23	1
3191	HNRNPL	P14866	23	4
3309	HSPA5	P11021	22	8
10128	LRPPRC	P42704	22	0
23012	STK38L	Q9Y2H1	22	35
85236	HIST1H2BK	O60814	21	14
3276	PRMT1	Q99873	21	18
10075	HUWE1	Q7Z6Z7	20	4
5208	PFKFB2	O60825	20	23
70	ACTC1	P68032	19	15
84081	CCDC55	Q9H0G5	19	17
79921	TCEAL4	Q96EI5	19	18
10155	TRIM28	Q13263	19	5
23527	ACAP2	Q15057	18	34
81545	FBXO38	Q6PIJ6	18	32
3187	HNRNPH1	P31943	18	14
6188	RPS3	P23396	18	24
6426	SFRS1	Q07955	18	4
7415	VCP	P55072	18	23
280717	ALB	P02769	17	16
85366	MYLK2	Q9H1R3	17	18
4673	NAP1L1	P55209	17	13
4676	NAP1L4	Q99733	17	13
9320	TRIP12	Q14669	17	16
7259	TSPYL1	Q9H0U9	16	9
10381	TUBB3	Q13509	16	15
23603	CORO1C	Q9ULV4	15	18
7280	TUBB2A	Q13885	15	19
8241	RBM10	P98175	14	3
829	CAPZA1	P52907	13	3
1937	EEF1G	P26641	13	15
83989	FAM172A	Q8WUF8	13	19
5494	PPM1A	P35813	13	26
8607	RUVBL1	Q9Y265	13	10
6628	SNRPB	P14678	13	25
50628	GEMIN4	P57678	12	13
3320	HSP90AA1	P07900	12	12
3958	LGALS3	P17931	12	19
79784	MYH14	Q7Z406	12	20
6187	RPS2	P15880	12	17
6427	SFRS2	Q01130	12	9
6428	SFRS3	P84103	12	9
10927	SPIN1	Q9Y657	12	11
54994	C20orf11	Q9NWU2	11	11
9782	MATR3	P43243	11	0
5052	PRDX1	Q06830	11	5
5708	PSMD2	Q13200	11	11
6222	RPS18	P62269	11	15
6191	RPS4X	P62701	11	14
10856	RUVBL2	Q9Y230	11	10
6418	SET	Q01105	11	7
9958	USP15	Q9Y4E8	11	21
440193	CCDC88C	Q9P219	10	26
6606	SMN1	Q16637	10	8
6634	SNRPD3	P62318	10	11
10454	TAB1	Q15750	10	26
7295	TXN	P10599	10	11
11218	DDX20	Q9UHI6	9	13
25929	GEMIN5	Q8TEQ6	9	19
3184	HNRNPD	Q14103	9	7
3856	KRT8	P05787	9	3
4430	MYO1B	O43795	9	45
8662	EIF3B	P55884	8	22
8663	EIF3C	Q99613	8	26
4670	HNRNPM	P52272	8	8
3609	ILF3	Q12906	8	0
3849	KRT2	P35908	8	56
27316	RBMX	P38159	8	0
10923	SUB1	P53999	8	2
4904	YBX1	P67809	8	1
1936	EEF1D	P29692	7	3
8668	EIF3I	Q13347	7	17
3304	HSPA1B	P08107	7	12
51474	LIMA1	Q9UHB6	7	4
81532	MOB2	Q70IA6	7	5
26292	MYCBP	Q99417	7	6
4869	NPM1	P06748	7	1
9588	PRDX6	P30041	7	18
6210	RPS15A	P62244	7	11
6194	RPS6	P62753	7	15
6625	SNRNP70	P08621	7	7
7314	UBB	P0CG47	7	5
7531	YWHAE	P62258	7	0
790	CAD	P27708	6	10
1072	CFL1	P23528	6	8
1654	DDX3X	O00571	6	13
3301	DNAJA1	P31689	6	7
2521	FUS	P35637	6	2
220988	HNRNPA3	P51991	6	0
4643	MYO1E	Q12965	6	12
22978	NT5C2	P49902	6	9
5209	PFKFB3	Q16875	6	8
5478	PPIA	P62937	6	13
57610	RANBP10	Q6VN20	6	3
5955	RCN2	Q14257	6	0
6015	RING1	Q06587	6	0
6217	RPS16	P62249	6	8
23450	SF3B3	Q15393	6	0
6500	SKP1	P63208	6	5
6632	SNRPD1	P62314	6	7
7170	TPM3	P06753	6	6
7174	TPP2	P29144	6	86
9793	CKAP5	Q14008	5	25
1616	DAXX	Q9UER7	5	2
10294	DNAJA2	O60884	5	2
1786	DNMT1	P26358	5	20
8661	EIF3A	Q14152	5	46
51386	EIF3L	Q9Y262	5	16
2074	ERCC6	Q03468	5	1
388697	HRNR	Q86YZ3	5	4
3852	KRT5	P13647	5	5
92597	MOBKL1A	Q7L9L4	5	4
57606	SLAIN2	Q9P270	5	6
22985	ACIN1	Q9UKV3	4	4
81	ACTN4	O43707	4	9
11214	AKAP13	Q12802	4	0
10694	CCT8	P50990	4	5
11052	CPSF6	Q16630	4	4
1476	CSTB	P04080	4	5
1933	EEF1B2	P24534	4	6
8667	EIF3H	O15372	4	15
3039	HBA1	P69905	4	0
3501	IGHG2	P01859	4	4
3875	KRT18	P05783	4	0
5518	PPP2R1A	P30153	4	0
157285	PRAGMIN	Q86YV5	4	7
5702	PSMC3	P17980	4	2
5704	PSMC4	P43686	4	1
5709	PSMD3	O43242	4	4
10048	RANBP9	Q96S59	4	4
55920	RCC2	Q9P258	4	4
79596	RNF219	Q5W0B1	4	4
6229	RPS24	P62847	4	13
6235	RPS29	P62273	4	2
6203	RPS9	P46781	4	18
3921	RPSA	P08865	4	23
6277	S100A6	P06703	4	6
6429	SFRS4	Q08170	4	0
6599	SMARCC1	Q92922	4	0
10460	TACC3	Q9Y6A5	4	4
830	CAPZA2	P47755	3	0
22948	CCT5	P48643	3	3
1665	DHX15	O43143	3	0
3646	EIF3E	P60228	3	23
10480	EIF3M	Q7L2H7	3	18
3159	HMGA1	P17096	3	2
57662	KIAA1543	Q9P1Y5	3	10
3880	KRT19	P08727	3	0
55193	PBRM1	Q86U86	3	0
6142	RPL18A	Q02543	3	0
6152	RPL24	P83731	3	2
6169	RPL38	P63173	3	2
6206	RPS12	P25398	3	6
6207	RPS13	P62277	3	7
6231	RPS26	P62854	3	4
10946	SF3A3	Q12874	3	1
10992	SF3B2	Q13435	3	0
7112	TMPO	P42166	3	6
84617	TUBB6	Q9BUF5	3	3
7307	U2AF1	Q01081	3	3
10121	ACTR1A	P61163	2	2
10554	AGPAT1	Q99943	2	0
51479	ANKFY1	Q9P2R3	2	4
546	ATRX	P46100	2	0
81892	C14orf156	Q9GZT3	2	0
55352	C17orf79	Q9NQ92	2	1
813	CALU	O43852	2	0
9994	CASP8AP2	Q9UKL3	2	0
55749	CCAR1	Q8IX12	2	0
1066	CES1	P23141	2	0
50717	DCAF8	Q5TAQ9	2	4
117159	DCD	P81605	2	0
1662	DDX10	Q13206	2	0
1655	DDX5	P17844	2	0
11034	DSTN	P60981	2	5
1778	DYNC1H1	Q14204	2	1
27335	EIF3K	Q9UBQ5	2	2
1994	ELAVL1	Q15717	2	0
2079	ERH	P84090	2	0
22868	FASTKD2	Q9NYY8	2	0
2312	FLG	P20930	2	1
8924	HERC2	O95714	2	0
8294	HIST1H4I	P62805	2	1
3182	HNRNPAB	Q99729	2	1
8826	IQGAP1	P46940	2	0
57653	KIAA1529	Q9P1Z9	2	0
57805	KIAA1967	Q8N163	2	0
129285	KLRAQ1	Q6ZMI0	2	0
100130932	LOC100130932	A8MWD9	2	0
402643	LOC402643	A6NL28	2	2
51747	LUC7L3	O95232	2	3
4642	MYO1D	O94832	2	26
26155	NOC2L	Q9Y3T9	2	0
5573	PRKAR1A	P10644	2	3
8899	PRPF4B	Q13523	2	0
5700	PSMC1	P62191	2	0
9861	PSMD6	Q15008	2	3
5788	PTPRC	P08575	2	0
22827	PUF60	Q9UHX1	2	2
5930	RBBP6	Q7Z6E9	2	0
9584	RBM39	Q14498	2	8
6143	RPL19	P84098	2	0
6147	RPL23A	P62750	2	2
6204	RPS10	P46783	2	4
6208	RPS14	P62263	2	4
6228	RPS23	P62266	2	6
6230	RPS25	P62851	2	4
6232	RPS27	P42677	2	2
6202	RPS8	P62241	2	13
23451	SF3B1	O75533	2	0
10772	SFRS13A	O75494	2	0
6432	SFRS7	Q16629	2	0
8487	SIP1	O14893	2	2
6627	SNRPA1	P09661	2	0
6635	SNRPE	P62304	2	2
6732	SRPK1	Q96SB4	2	3
23524	SRRM2	Q9UQ35	2	0
85464	SSH2	Q76I76	2	3
10274	STAG1	Q8WVM7	2	0
8407	TAGLN2	P37802	2	4
10716	TBR1	Q16650	2	2
7980	TFPI2	P48307	2	0
7171	TPM4	P67936	2	3
7273	TTN	Q8WZ42	2	0
10382	TUBB4	P04350	2	1
11338	U2AF2	P26368	2	6
7453	WARS	P23381	2	10
9406	ZRANB2	O95218	2	2
10270	AKAP8	O43823	1	0
51329	ARL6IP4	Q66PJ3	1	0
9532	BAG2	O95816	1	0
64073	C19orf33	Q9GZP8	1	0
285555	C4orf37	Q8N412	1	0
8450	CUL4B	Q13620	1	0
10540	DCTN2	Q13561	1	0
9785	DHX38	Q92620	1	0
9343	EFTUD2	Q15029	1	0
8664	EIF3D	O15371	1	19
2023	ENO1	P06733	1	3
27145	FILIP1	Q7Z7B0	1	0
2947	GSTM3	P21266	1	8
3020	H3F3A	P84243	1	0
10949	HNRNPA0	Q13151	1	0
3240	HP	P00738	1	0
3728	JUP	P14923	1	0
84678	KDM2B	Q8NHM5	1	0
10657	KHDRBS1	Q07666	1	0
3853	KRT6A	P02538	1	0
9119	KRT75	O95678	1	0
1955	MEGF9	Q9H1U4	1	0
94025	MUC16	Q8WXI7	1	0
4646	MYO6	Q9UM54	1	62
4678	NASP	P49321	1	0
51602	NOP58	Q9Y2X3	1	2
84759	PCGF1	Q9BSM1	1	0
5479	PPIB	P23284	1	0
5499	PPP1CA	P62136	1	0
10594	PRPF8	Q6P2Q9	1	0
5705	PSMC5	P62195	1	0
5706	PSMC6	P62333	1	0
5707	PSMD1	Q99460	1	0
5717	PSMD11	O00231	1	1
729475	RAD51AP2	Q09MP3	1	0
5928	RBBP4	Q09028	1	0
653489	RGPD3	A6NKT7	1	0
55183	RIF1	Q5UIP0	1	0
10921	RNPS1	Q15287	1	0
9349	RPL23	P62829	1	0
6223	RPS19	P39019	1	12
6224	RPS20	P60866	1	3
6234	RPS28	P62857	1	6
6193	RPS5	P46782	1	5
6201	RPS7	P62081	1	8
6282	S100A11	P31949	1	4
140576	S100A16	Q96FQ6	1	2
10284	SAP18	O00422	1	0
285672	SFRS12IP1	Q8N9Q2	1	0
6626	SNRPA	P09012	1	0
6629	SNRPB2	P08579	1	0
6633	SNRPD2	P62316	1	0
51593	SRRT	Q9BXP5	1	0
3925	STMN1	P16949	1	0
11171	STRAP	Q9Y3F4	1	3
6921	TCEB1	Q15369	1	0
9967	THRAP3	Q9Y2W1	1	0
5987	TRIM27	P14373	1	0
89910	UBE3B	Q7Z3V4	1	0
115426	UHRF2	Q96PU4	1	3
93594	WDR67	Q96DN5	1	0
60496	AASDHPPT	Q9NRN7	0	1
10097	ACTR2	P61160	0	4
55198	APPL2	Q8NEU8	0	2
9181	ARHGEF2	Q92974	0	1
440	ASNS	P08243	0	2
146705	C17orf56	Q96N21	0	1
51493	C22orf28	Q9Y3I0	0	2
51019	CCDC53	Q9Y3C0	0	1
7203	CCT3	P49368	0	2
10575	CCT4	P50991	0	2
908	CCT6A	P40227	0	2
10574	CCT7	Q99832	0	1
11140	CDC37	Q16543	0	2
1153	CIRBP	Q14011	0	3
1265	CNN2	Q99439	0	6
57175	CORO1B	Q9BR76	0	3
1499	CTNNB1	P35222	0	3
1501	CTNND2	Q9UQB3	0	1
85440	DOCK7	Q96N67	0	2
1832	DSP	P15924	0	2
1854	DUT	P33316	0	3
1938	EEF2	P13639	0	4
8665	EIF3F	O00303	0	17
8666	EIF3G	O75821	0	7
1973	EIF4A1	P60842	0	4
1984	EIF5A	P63241	0	3
56915	EXOSC5	Q9NQT4	0	1
7430	EZR	P15311	0	2
84085	FBXO30	Q8TB52	0	2
2314	FLII	Q13045	0	1
285527	FRYL	O94915	0	23
2597	GAPDH	P04406	0	2
54433	GAR1	Q9NY12	0	2
2617	GARS	P41250	0	1
2665	GDI2	P50395	0	2
79833	GEMIN6	Q8WXD5	0	1
10755	GIPC1	O14908	0	7
26354	GNL3	Q9BVP2	0	2
23708	GSPT2	Q8IYD1	0	5
2950	GSTP1	P09211	0	1
51454	GULP1	Q9UBP9	0	7
9759	HDAC4	P56524	0	1
3009	HIST1H1B	P16401	0	6
3281	HSBP1	O75506	0	1
3326	HSP90AB1	P08238	0	5
10808	HSPH1	Q92598	0	3
3843	IPO5	O00410	0	3
3861	KRT14	P02533	0	2
4008	LMO7	Q8WWI1	0	4
23143	LRCH1	Q9Y2L9	0	1
51631	LUC7L2	Q9Y383	0	4
23499	MACF1	Q96PK2	0	1
6885	MAP3K7	O43318	0	4
4134	MAP4	P27816	0	1
4144	MAT2A	P31153	0	2
4289	MKLN1	Q9UL63	0	4
11051	NUDT21	O43809	0	1
5093	PCBP1	Q15365	0	2
90102	PHLDB2	Q86SQ0	0	1
5315	PKM2	P14618	0	6
5464	PPA1	Q15181	0	2
5516	PPP2CB	P62714	0	2
5537	PPP6C	O00743	0	3
5631	PRPS1	P60891	0	2
5634	PRPS2	P11908	0	9
5635	PRPSAP1	Q14558	0	8
5636	PRPSAP2	O60256	0	13
5718	PSMD12	O00232	0	2
5719	PSMD13	Q9UNM6	0	1
5713	PSMD7	P51665	0	3
5720	PSME1	Q06323	0	1
138428	PTRH1	Q86Y79	0	1
5901	RAN	P62826	0	2
9821	RB1CC1	Q8TDY2	0	2
5978	REST	Q13127	0	1
6138	RPL15	P61313	0	1
11224	RPL35	P42766	0	2
6176	RPLP1	P05386	0	2
6181	RPLP2	P05387	0	2
6205	RPS11	P62280	0	2
6209	RPS15	P62841	0	7
6218	RPS17	P08708	0	2
6227	RPS21	P63220	0	2
6189	RPS3A	P61247	0	6
22870	SAPS1	Q9UPN7	0	1
26135	SERBP1	Q8NC51	0	2
1992	SERPINB1	P30740	0	1
9295	SFRS11	Q05519	0	1
23435	TARDBP	Q13148	0	2
9338	TCEAL1	Q15170	0	3
6950	TCP1	P17987	0	1
55621	TRMT1	Q9NXH9	0	1
7332	UBE2L3	P68036	0	3
80232	WDR26	Q9H7D7	0	6
84305	WIBG	Q9BRP8	0	2
7534	YWHAZ	P63104	0	5

## Sheet: LacZ raw data
Gene ID	Gene Name	Protein ID	LacZ -1	LacZ -2
7874	USP7	Q93009	3	2
3857	KRT9	P35527	113	76
3848	KRT1	P04264	111	86
3858	KRT10	P13645	55	63
57062	DDX24	Q9GZR7	0	0
8833	GMPS	P49915	0	0
84790	TUBA1C	Q9BQE3	2	32
1975	EIF4B	P23588	53	63
3849	KRT2	P35908	45	47
4869	NPM1	P06748	1	1
5496	PPM1G	O15355	0	0
7112	TMPO	P42166	0	0
85236	HIST1H2BK	O60814	0	1
801	CALM1	P62158	73	90
388697	HRNR	Q86YZ3	43	14
9320	TRIP12	Q14669	0	0
3852	KRT5	P13647	10	10
117159	DCD	P81605	15	6
5739977	E2A-L	P03264	0	0
2653005	L4	P24932	1	2
85313	PPIL4	Q8WUA2	0	0
60	ACTB	P60709	6	31
8237	USP11	P51784	0	0
1915	EEF1A1	P68104	13	13
10916	MAGED2	Q9UNF1	0	0
10419	PRMT5	O14744	30	35
4000	LMNA	P02545	0	0
3861	KRT14	P02533	8	9
280717	ALB	P02769	5	5
3868	KRT16	P08779	7	22
3312	HSPA8	P11142	13	13
203068	TUBB	P07437	8	8
10383	TUBB2C	P68371	3	6
6737	TRIM21	P19474	19	13
85366	MYLK2	Q9H1R3	9	9
26121	PRPF31	Q8WWY3	23	18
1786	DNMT1	P26358	0	0
4208	MEF2C	Q06413	0	1
11214	AKAP13	Q12802	6	6
2316	FLNA	P21333	50	44
5739974	IVa2	P03272	0	0
3958	LGALS3	P17931	5	9
84081	CCDC55	Q9H0G5	0	0
4134	MAP4	P27816	9	7
1476	CSTB	P04080	5	4
79665	DHX40	Q8IX18	0	0
6191	RPS4X	P62701	0	0
7314	UBB	P0CG47	4	2
28916	IGKV2-40	P01614	16	0
1654	DDX3X	O00571	0	1
rm	rm	rm	6	6
1475	CSTA	P01040	2	0
6633	SNRPD2	P62316	1	1
79921	TCEAL4	Q96EI5	0	0
3192	HNRNPU	Q00839	2	3
3853	KRT6A	P02538	7	4
3854	KRT6B	P04259	1	1
9782	MATR3	P43243	0	0
5646	PRSS3	P35030	1	1
57669	EPB41L5	Q9HCM4	0	0
654483	BOLA2B	Q9H3K6	5	4
7498	XDH	P47989	0	0
2653012	IX	P03282	9	2
6234	RPS28	P62857	0	3
8294	HIST1H4I	P62805	0	0
4670	HNRNPM	P52272	7	6
6188	RPS3	P23396	0	4
5478	PPIA	P62937	1	2
388698	FLG2	Q5D862	1	2
57532	NUFIP2	Q7Z417	0	2
8607	RUVBL1	Q9Y265	0	0
29775	CARD10	Q9BWT7	0	0
83657	DYNLRB2	Q8TF09	0	0
25804	LSM4	Q9Y4Z0	1	1
54777	C10orf92	Q5SR76	0	0
1158	CKM	P06732	0	0
3009	HIST1H1B	P16401	0	1
51454	GULP1	Q9UBP9	0	0
10856	RUVBL2	Q9Y230	0	0
51602	NOP58	Q9Y2X3	0	0
2312	FLG	P20930	9	3
3872	KRT17	Q04695	2	5
1207	CLNS1A	P54105	8	9
4023	LPL	P06858	0	0
563	AZGP1	P25311	2	0
3309	HSPA5	P11021	1	0
3187	HNRNPH1	P31943	1	1
6230	RPS25	P62851	0	2
4809	NHP2L1	P55769	0	0
2023	ENO1	P06733	0	0
1655	DDX5	P17844	0	0
1832	DSP	P15924	0	1
10155	TRIM28	Q13263	0	0
10541	ANP32B	Q92688	0	2
7295	TXN	P10599	0	0
6147	RPL23A	P62750	0	0
6142	RPL18A	Q02543	0	0
103910	MYL12B	O14950	0	3
6217	RPS16	P62249	0	1
10523	CHERP	Q8IWX8	0	0
6204	RPS10	P46783	0	3
60358	ERVK5	Q9HDB9	0	0
4924	NUCB1	Q02818	0	0
1471	CST3	P01034	0	0
6232	RPS27	P42677	0	0
10284	SAP18	O00422	0	1
4057	LTF	P02788	0	0
7486	WRN	Q14191	0	0
3501	IGHG2	P01859	1	2
6626	SNRPA	P09012	1	0
9839	ZEB2	O60315	0	1
23012	STK38L	Q9Y2H1	5	2
2652996	L2	P03267	0	0
339977	LRRC66	Q68CR7	0	0
1278	COL1A2	P08123	0	0
5211	PFKL	P17858	0	0
9704	DHX34	Q14147	0	0
6427	SFRS2	Q01130	4	2
7259	TSPYL1	Q9H0U9	0	0
7280	TUBB2A	Q13885	1	0
6294	SAFB	Q15424	1	1
6628	SNRPB	P14678	9	3
3301	DNAJA1	P31689	2	1
4673	NAP1L1	P55209	0	0
55226	NAT10	Q9H0A0	0	0
1277	COL1A1	P02452	0	0
121053	C12orf45	Q8N5I9	0	0
6634	SNRPD3	P62318	2	2
79084	WDR77	Q9BQA1	7	6
546	ATRX	P46100	0	0
81545	FBXO38	Q6PIJ6	0	0
6635	SNRPE	P62304	0	1
4240	MFGE8	Q08431	0	0
6500	SKP1	P63208	1	1
6235	RPS29	P62273	0	1
25984	KRT23	Q9C075	2	3
2813	GP2	P55259	0	0
5304	PIP	P12273	0	1
6277	S100A6	P06703	0	2
23529	CLCF1	Q9UBD9	0	0
5208	PFKFB2	O60825	8	8
5209	PFKFB3	Q16875	5	3
3860	KRT13	P13646	0	2
3500	IGHG1	P01857	0	0
9967	THRAP3	Q9Y2W1	0	0
9774	BCLAF1	Q9NYF8	0	0
2332	FMR1	Q06787	0	0
10376	TUBA1B	P68363	1	0
6470	SHMT1	P34896	0	0
3313	HSPA9	P38646	0	0
498	ATP5A1	P25705	0	0
7431	VIM	P08670	0	0
3329	HSPD1	P10809	0	0
3320	HSP90AA1	P07900	1	0
8338	HIST2H2AC	Q16777	0	0
3015	H2AFZ	P0C0S5	0	0
3190	HNRNPK	P61978	5	2
8087	FXR1	P51114	0	0
4001	LMNB1	P20700	0	0
4628	MYH10	P35580	0	0
708	C1QBP	Q07021	0	0
2896	GRN	P28799	0	0
3304	HSPA1B	P08107	1	0
10189	THOC4	Q86V81	0	0
3945	LDHB	P07195	0	0
9513	FXR2	P51116	0	0
2079	ERH	P84090	0	0
780933	LOC780933	P00760	0	0
2652981	E1B	P03244	0	0
6228	RPS23	P62266	0	0
P01625	P01625	P01625	0	0
3178	HNRNPA1	P09651	0	0
6222	RPS18	P62269	0	1
6139	RPL17	P18621	0	0
3609	ILF3	Q12906	0	0
142	PARP1	P09874	0	0
79169	C1orf35	Q9BU76	0	0
3008	HIST1H1E	P10412	0	0
1660	DHX9	Q08211	0	0
84271	POLDIP3	Q9BY77	0	0
6421	SFPQ	P23246	0	1
9188	DDX21	Q9NR30	0	0
10521	DDX17	Q92841	0	0
1152	CKB	P12277	0	0
126961	HIST2H3C	Q71DI3	0	0
6224	RPS20	P60866	0	1
7284	TUFM	P49411	0	0
4191	MDH2	P40926	0	0
6137	RPL13	P26373	0	0
8350	HIST1H3A	P68431	0	0
9555	H2AFY	O75367	0	0
3184	HNRNPD	Q14103	0	0
6949	TCOF1	Q13428	0	0
10236	HNRNPR	O43390	0	0
506	ATP5B	P06576	0	0
3181	HNRNPA2B1	P22626	0	0
7531	YWHAE	P62258	0	0
5589	PRKCSH	P14314	0	0
6144	RPL21	P46778	0	0
6207	RPS13	P62277	0	0
6157	RPL27A	P46776	0	0
220988	HNRNPA3	P51991	0	0
6231	RPS26	P62854	0	0
6208	RPS14	P62263	0	2
5052	PRDX1	Q06830	0	0
P01721	P01721	P01721	0	0
821	CANX	P27824	0	0
6169	RPL38	P63173	0	0
11184	MAP4K1	Q92918	0	0
213	ALB	P02768	0	0
122809	SOCS4	Q8WXH5	0	0
2597	GAPDH	P04406	0	0
55812	SPATA7	Q9P0W8	0	0
5591	PRKDC	P78527	0	0
51428	DDX41	Q9UJV9	0	0
4691	NCL	P19338	0	0
6950	TCP1	P17987	0	0
6168	RPL37A	P61513	0	0
4666	NACA	Q13765	0	0
6194	RPS6	P62753	0	0
57560	IFT80	Q9P2H3	0	0
10528	NOP56	O00567	0	0
7184	HSP90B1	P14625	0	0
3146	HMGB1	P09429	0	0
54433	GAR1	Q9NY12	0	0
6146	RPL22	P35268	0	0
27339	PRPF19	Q9UMS4	0	0
1937	EEF1G	P26641	1	2
3014	H2AFX	P16104	0	0
163071	ZNF114	Q8NC26	0	0
6187	RPS2	P15880	0	0
70	ACTC1	P68032	0	3
100128009	LOC100128009	P01593	0	0
5034	P4HB	P07237	0	0
3921	RPSA	P08865	0	1
158809	MAGEB6	Q8N7X4	0	0
9131	AIFM1	O95831	0	0
6152	RPL24	P83731	0	0
6160	RPL31	P62899	0	0
11335	CBX3	Q13185	0	0
2121	EVC	P57679	0	0
55102	ATG2B	Q96BY7	0	0
4131	MAP1B	P46821	0	0
57608	KIAA1462	Q9P266	0	0
28951	TRIB2	Q92519	0	0
4671	NAIP	Q13075	0	0
157922	CAMSAP1	Q5T5Y3	0	0
2108	ETFA	P13804	0	0
100423062	IGLL5	B9A064	0	0
8888	MCM3AP	O60318	0	0
7167	TPI1	P60174	0	0
P06422	P06422	P06422	0	0
2091	FBL	P22087	0	0
23435	TARDBP	Q13148	0	0
10935	PRDX3	P30048	0	0
80335	WDR82	Q6UXN9	0	0
3728	JUP	P14923	0	0
10549	PRDX4	Q13162	0	0
7862	BRPF1	P55201	0	0
83541	FAM110A	Q9BQ89	0	0
5635	PRPSAP1	Q14558	0	0
652694	LOC652694	P01594	0	0
64333	ARHGAP9	Q9BRR9	0	0
23318	ZCCHC11	Q5TAX3	0	0
811	CALR	P27797	0	0
79576	NKAP	Q8N5F7	0	0
1072	CFL1	P23528	1	1
1933	EEF1B2	P24534	0	0
4830	NME1	P15531	0	0
3336	HSPE1	P61604	0	0
6202	RPS8	P62241	0	1
140465	MYL6B	P14649	1	0
2521	FUS	P35637	1	0
6135	RPL11	P62913	0	0
6428	SFRS3	P84103	1	1
3608	ILF2	Q12905	0	0
26227	PHGDH	O43175	0	0
54039	PCBP3	P57721	1	0
6134	RPL10	P27635	0	0
4627	MYH9	P35579	8	73
5901	RAN	P62826	0	0
10492	SYNCRIP	O60506	0	0
23076	RRP1B	Q14684	0	0
5216	PFN1	P07737	0	0
6632	SNRPD1	P62314	0	0
6210	RPS15A	P62244	0	0
1994	ELAVL1	Q15717	0	0
1736	DKC1	O60832	0	0
6143	RPL19	P84098	0	0
2288	FKBP4	Q02790	0	0
7534	YWHAZ	P63104	0	0
26097	C1orf77	Q9Y3Y2	0	0
10262	SF3B4	Q15427	0	0
1727	CYB5R3	P00387	0	0
27316	RBMX	P38159	0	0
10949	HNRNPA0	Q13151	0	0
6418	SET	Q01105	0	0
6742	SSBP1	Q04837	0	0
6154	RPL26	P61254	0	0
26135	SERBP1	Q8NC51	0	0
9349	RPL23	P62829	0	0
3939	LDHA	P00338	0	0
3326	HSP90AB1	P08238	1	3
10382	TUBB4	P04350	0	0
2058	EPRS	P07814	0	0
1938	EEF2	P13639	0	0
57727	NCOA5	Q9HCD5	0	0
374403	TBC1D10C	Q8IV04	0	0
3191	HNRNPL	P14866	0	0
292	SLC25A5	P05141	0	0
5111	PCNA	P12004	0	0
7086	TKT	P29401	0	0
2193	FARSA	Q9Y285	0	0
7345	UCHL1	P09936	0	0
645203	TMEM14D	A8MWL7	0	0
32	ACACB	O00763	0	0
4082	MARCKS	P29966	0	0
A6NDJ8	A6NDJ8	A6NDJ8	0	0
6720	SREBF1	P36956	0	0
9667	SAFB2	Q14151	0	0
94025	MUC16	Q8WXI7	0	0
26063	DECR2	Q9NUI1	0	0
79009	DDX50	Q9BQ39	0	0
23592	LEMD3	Q9Y2U8	0	0
8797	TNFRSF10A	O00220	0	0
402643	LOC402643	A6NL28	2	2
7175	TPR	P12270	0	0
9588	PRDX6	P30041	1	0
9918	NCAPD2	Q15021	0	0
1743	DLST	P36957	0	0
4241	MFI2	P08582	0	0
5725	PTBP1	P26599	0	0
10130	PDIA6	Q15084	0	0
1059	CENPB	P07199	0	0
P01611	P01611	P01611	0	0
54101	RIPK4	P57078	0	0
4172	MCM3	P25205	0	0
6181	RPLP2	P05387	0	0
P28284	P28284	P28284	0	0
4697	NDUFA4	O00483	0	0
11224	RPL35	P42766	0	0
5214	PFKP	Q01813	5	2
9406	ZRANB2	O95218	7	5
5495	PPM1B	O75688	11	0
124220	ZG16B	Q96DA0	0	0
5494	PPM1A	P35813	3	2
1616	DAXX	Q9UER7	0	0
55749	CCAR1	Q8IX12	7	3
11329	STK38	Q15208	8	8
5555	PRH2	P02810	0	0
262	AMD1	P17707	1	2
10075	HUWE1	Q7Z6Z7	0	0
1642	DDB1	Q16531	0	0
3875	KRT18	P05783	0	0
8396	PIP4K2B	P78356	0	0
2074	ERCC6	Q03468	0	0
3856	KRT8	P05787	0	0
6093	ROCK1	Q13464	8	7
276	AMY1A	P04745	1	0
987	LRBA	P50851	0	0
10971	YWHAQ	P27348	2	1
4282	MIF	P14174	0	0
81532	MOB2	Q70IA6	1	0
1828	DSG1	Q02413	1	1
144501	KRT80	Q6KB66	0	0
4288	MKI67	P46013	0	0
10360	NPM3	O75607	0	0
10808	HSPH1	Q92598	1	0
10923	SUB1	P53999	0	0
51637	C14orf166	Q9Y224	0	0
3315	HSPB1	P04792	0	0
57805	KIAA1967	Q8N163	1	0
8986	RPS6KA4	O75676	0	0
943	TNFRSF8	P28908	0	0
7170	TPM3	P06753	0	0
9859	CEP170	Q5SW79	0	0
84343	HPS3	Q969F9	0	0
84284	C1orf57	Q9BSD7	0	0
5606	MAP2K3	P46734	0	0
7756	ZNF207	O43670	0	0
51747	LUC7L3	O95232	0	0
1755	DMBT1	Q9UGM3	0	0
10944	C11orf58	O00193	0	0
83743	GRWD1	Q9BQ67	0	0
6711	SPTBN1	Q01082	13	24
57606	SLAIN2	Q9P270	2	1
9958	USP15	Q9Y4E8	1	1
51329	ARL6IP4	Q66PJ3	0	0
1936	EEF1D	P29692	2	1
374454	KRT77	Q7Z794	0	0
10381	TUBB3	Q13509	1	0
3514	IGKC	P01834	0	0
9793	CKAP5	Q14008	2	1
22868	FASTKD2	Q9NYY8	0	0
10927	SPIN1	Q9Y657	1	3
10611	PDLIM5	Q96HC4	0	0
5284	PIGR	P01833	0	0
10138	YAF2	Q8IY57	0	0
6629	SNRPB2	P08579	1	1
79837	PIP4K2C	Q8TBX8	0	0
25814	ATXN10	Q9UBB4	0	0
11051	NUDT21	O43809	0	1
9184	BUB3	O43684	0	0
6709	SPTAN1	Q13813	18	27
9013	TAF1C	Q15572	5	3
144097	C11orf84	Q9BUA3	4	4
23527	ACAP2	Q15057	4	2
10460	TACC3	Q9Y6A5	3	0
10625	IVNS1ABP	Q9Y6Y0	3	4
8241	RBM10	P98175	3	5
92597	MOBKL1A	Q7L9L4	2	1
54014	BRWD1	Q9NSI6	2	0
6521	SLC4A1	P02730	2	2
51806	CALML5	Q9NZT1	2	0
2042	EPHA3	P29320	2	0
54961	SSH3	Q8TE77	2	0
3159	HMGA1	P17096	2	0
51372	CCDC72	Q9Y2S6	2	0
10454	TAB1	Q15750	1	0
1266	CNN3	Q15417	1	1
7053	TGM3	Q08188	1	0
23524	SRRM2	Q9UQ35	1	1
79729	C1orf113	A4FU49	1	0
9921	RNF10	Q8N5U6	1	0
54799	MBTD1	Q05BQ5	1	0
118430	MUCL1	Q96DR8	1	0
51479	ANKFY1	Q9P2R3	1	1
90861	HN1L	Q9H910	1	0
6429	SFRS4	Q08170	1	0
2297	FOXD1	Q16676	1	0
P01616	P01616	P01616	1	1
10048	RANBP9	Q96S59	1	0
26292	MYCBP	Q99417	1	2
7376	NR1H2	P55055	1	0
7512	XPNPEP2	O43895	1	2
7453	WARS	P23381	1	0
4144	MAT2A	P31153	1	0
144455	E2F7	Q96AV8	1	0
79784	MYH14	Q7Z406	1	6
2125	EVPL	Q92817	1	0
57662	KIAA1543	Q9P1Y5	1	0
23277	KIAA0664	O75153	1	0
6885	MAP3K7	O43318	1	0
9879	DDX46	Q7L014	1	1
55183	RIF1	Q5UIP0	1	0
401498	TMEM215	Q68D42	1	0
83732	RIOK1	Q9BRS2	1	2
3012	HIST1H2AE	P04908	0	0
1823	DSC1	Q08554	0	0
1041	CDSN	Q15517	0	0
201625	DNAH12	Q6ZR08	0	2
115426	UHRF2	Q96PU4	0	0
196374	KRT78	Q8N1N4	0	0
448834	KPRP	Q5T749	0	1
23581	CASP14	P31944	0	0
304	ANXA2P2	A6NMY6	0	2
6205	RPS11	P62280	0	0
23082	PPRC1	Q5VV67	0	0
475	ATOX1	O00244	0	0
374897	SBSN	Q6UWP8	0	0
285025	CCDC141	Q6ZP82	0	0
4040	LRP6	O75581	0	0
7001	PRDX2	P32119	0	0
4250	SCGB2A2	Q13296	0	0
9988	DMTF1	Q9Y222	0	0
6602	SMARCD1	Q96GM5	0	0
3880	KRT19	P08727	0	0
7429	VIL1	P09327	0	18
1973	EIF4A1	P60842	0	0
5520	PPP2R2A	P63151	0	0
3933	LCN1	P31025	0	0
5544	PRB3	Q04118	0	0
6155	RPL27	P61353	0	0
2652993	L1	P03262	0	0
4676	NAP1L4	Q99733	0	0
10554	AGPAT1	Q99943	0	0
51070	NOSIP	Q9Y314	0	0
6223	RPS19	P39019	0	5
4641	MYO1C	O00159	0	9
83989	FAM172A	Q8WUF8	0	0
89777	SERPINB12	Q96P63	0	0
85464	SSH2	Q76I76	0	1
64072	CDH23	Q9H251	0	0
2475	MTOR	P42345	0	0
29926	GMPPA	Q96IJ6	0	0
129563	DIS3L2	Q8IYB7	0	0
675	BRCA2	P51587	0	0
100130932	LOC100130932	A8MWD9	0	1
8667	EIF3H	O15372	0	1
6203	RPS9	P46781	0	1
6227	RPS21	P63220	0	2
81569	ACTL8	Q9H568	0	0
3855	KRT7	P08729	0	0
84617	TUBB6	Q9BUF5	0	0
9475	ROCK2	O75116	0	0
P06310	P06310	P06310	0	18
4646	MYO6	Q9UM54	0	7
23603	CORO1C	Q9ULV4	0	5
4637	MYL6	P60660	0	5
4642	MYO1D	O94832	0	4
7171	TPM4	P67936	0	3
10398	MYL9	P24844	0	3
51773	RSF1	Q96T23	0	2
5093	PCBP1	Q15365	0	2
6192	RPS4Y1	P22090	0	2
3898	LAD1	O00515	0	2
9414	TJP2	Q9UDY2	0	2
6189	RPS3A	P61247	0	1
55352	C17orf79	Q9NQ92	0	1
283232	TMEM80	Q96HE8	0	1
29766	TMOD3	Q9NYL9	0	1
2197	FAU	P62861	0	1
5176225	HHV4tp2_gp36	Q1HVF7	0	1
8613	PPAP2B	O14495	0	1
51474	LIMA1	Q9UHB6	0	1
4008	LMO7	Q8WWI1	0	1
3851	KRT4	P19013	0	1
51386	EIF3L	Q9Y262	0	1
1781	DYNC1I2	Q13409	0	1
8662	EIF3B	P55884	0	1
6636	SNRPF	P62306	0	1
8663	EIF3C	Q99613	0	1
51631	LUC7L2	Q9Y383	0	1
2943169	GTOVsSgp1	Q8AYW1	0	1
10564	ARFGEF2	Q9Y6D5	0	1
			0	0
			0	0
			0	0
			0	0
			0	0
			0	0
			0	0
			0	0
			0	0
			0	0
